# Supplementary material for: Engineering and optimising deaminase fusions for genome editing
Source: Nat Commun. 2016 Nov 2;7:13330. doi: 10.1038/ncomms13330 (PMC5097136; doi:10.1038/ncomms13330)
Supplement: Supplementary Data 1 — List and annotation of all single nucleotide variations compared to the reference genome. [file ncomms13330-s2.xlsx]

## Sheet: Sheet1
strain	Position	Reference	Mutant	Gene	Consequence	old_AA/new_AA	Old_codon/New_codon
ZF-AID uninduced control	70553	*	+G	araC	FRAME_SHIFT: araC.t01
ZF-AID uninduced control	365270	A	G	lacZ	NON_SYNONYMOUS_CODING	V/A	GTC/GCC
ZF-AID uninduced control	378105	C	T	frmA	NON_SYNONYMOUS_CODING	G/S	GGT/AGT
ZF-AID uninduced control	404661	C	T	proC	NON_SYNONYMOUS_CODING	A/T	GCC/ACC
ZF-AID uninduced control	422035	C	T	malZ	SYNONYMOUS_CODING	S/S	AGC/AGT
ZF-AID uninduced control	448575	C	T	cyoB	NON_SYNONYMOUS_CODING	G/S	GGC/AGC
ZF-AID uninduced control	467185	C	T	cof	NON_SYNONYMOUS_CODING	P/S	CCG/TCG
ZF-AID uninduced control	666619	T	C	mrdA	SYNONYMOUS_CODING	V/V	GTA/GTG
ZF-AID uninduced control	717854	T	C	speF	SYNONYMOUS_CODING	Q/Q	CAA/CAG
ZF-AID uninduced control	784012	A	T	zitB	NON_SYNONYMOUS_CODING	L/Q	CTG/CAG
ZF-AID uninduced control	784012	A	G	zitB	NON_SYNONYMOUS_CODING	L/P	CTG/CCG
ZF-AID uninduced control	788991	T	C	galK	NON_SYNONYMOUS_CODING	Y/C	TAT/TGT
ZF-AID uninduced control	883593	T	C	mdfA	NON_SYNONYMOUS_CODING	L/P	CTG/CCG
ZF-AID uninduced control	938005	T	C	rarA	SYNONYMOUS_CODING	H/H	CAT/CAC
ZF-AID uninduced control	1123701	T	C	mdtH	NON_SYNONYMOUS_CODING	I/M	ATA/ATG
ZF-AID uninduced control	1146353	G	A	yceD	NON_SYNONYMOUS_CODING	E/K	GAA/AAA
ZF-AID uninduced control	1153122	T	C	pabC	SYNONYMOUS_CODING	I/I	ATT/ATC
ZF-AID uninduced control	1160381	C	T	fhuE	NON_SYNONYMOUS_CODING	V/I	GTT/ATT
ZF-AID uninduced control	1193744	A	G	rluE	NON_SYNONYMOUS_CODING	V/A	GTT/GCT
ZF-AID uninduced control	1343778	A	G	gmr	NON_SYNONYMOUS_CODING	L/P	CTG/CCG
ZF-AID uninduced control	1419675	*	+C	ydaU	FRAME_SHIFT: ydaU.t01
ZF-AID uninduced control	1456641	A	G	paaG	SYNONYMOUS_CODING	A/A	GCA/GCG
ZF-AID uninduced control	1524616	C	T	yncG	NON_SYNONYMOUS_CODING	R/C	CGT/TGT
ZF-AID uninduced control	1533272	C	T	yddE	NON_SYNONYMOUS_CODING	G/D	GGC/GAC
ZF-AID uninduced control	1554097	T	C	bdm	NON_SYNONYMOUS_CODING	T/A	ACG/GCG
ZF-AID uninduced control	1736636	G	A	purR	NON_SYNONYMOUS_CODING	A/T	GCT/ACT
ZF-AID uninduced control	1743828	G	A	ydhQ	SYNONYMOUS_CODING	S/S	AGC/AGT
ZF-AID uninduced control	1768443	G	A	rprA	WITHIN_NON_CODING_GENE, SYNONYMOUS_CODING	E/E	GAG/GAA
ZF-AID uninduced control	1780399	C	T	ydiS	SYNONYMOUS_CODING	A/A	GCC/GCT
ZF-AID uninduced control	1804804	C	T	pfkB	SYNONYMOUS_CODING	S/S	AGC/AGT
ZF-AID uninduced control	1851362	T	C	ydjE	SYNONYMOUS_CODING	E/E	GAA/GAG
ZF-AID uninduced control	1869625	G	A	yeaI	NON_SYNONYMOUS_CODING	G/D	GGT/GAT
ZF-AID uninduced control	1960257	A	G	yecT	NON_SYNONYMOUS_CODING	T/A	ACC/GCC
ZF-AID uninduced control	1964745	T	C	cheZ	NON_SYNONYMOUS_CODING	D/G	GAC/GGC
ZF-AID uninduced control	1965984	G	A	cheB	NON_SYNONYMOUS_CODING	S/F	TCC/TTC
ZF-AID uninduced control	1978346	T	C	otsA	NON_SYNONYMOUS_CODING	M/V	ATG/GTG
ZF-AID uninduced control	2130965	G	A	wcaA	NON_SYNONYMOUS_CODING	R/C	CGC/TGC
ZF-AID uninduced control	2143053	C	T	yegE	SYNONYMOUS_CODING	S/S	AGC/AGT
ZF-AID uninduced control	2245740	A	G	lysP	NON_SYNONYMOUS_CODING	L/P	CTG/CCG
ZF-AID uninduced control	2346138	G	A	nrdB	NON_SYNONYMOUS_CODING	G/S	GGC/AGC
ZF-AID uninduced control	2453526	T	C	yfcV	NON_SYNONYMOUS_CODING	D/G	GAC/GGC
ZF-AID uninduced control	2646786	C	T	yfhM	NON_SYNONYMOUS_CODING	R/H	CGT/CAT
ZF-AID uninduced control	2648380	T	C	yfhM	NON_SYNONYMOUS_CODING	S/G	AGT/GGT
ZF-AID uninduced control	2660622	C	T	trmJ	NON_SYNONYMOUS_CODING	G/S	GGT/AGT
ZF-AID uninduced control	2671405	G	A	yphA	NON_SYNONYMOUS_CODING	R/H	CGC/CAC
ZF-AID uninduced control	2735506	G	A	raiA	NON_SYNONYMOUS_CODING	E/K	GAA/AAA
ZF-AID uninduced control	2864593	C	T	rpoS	SYNONYMOUS_CODING	L/L	CTG/CTA
ZF-AID uninduced control	2935824	A	G	fucK	NON_SYNONYMOUS_CODING	D/G	GAC/GGC
ZF-AID uninduced control	2999402	G	A	xdhA	NON_SYNONYMOUS_CODING	A/T	GCT/ACT
ZF-AID uninduced control	3160596	T	C	ftsP	SYNONYMOUS_CODING	Q/Q	CAA/CAG
ZF-AID uninduced control	3191938	T	C	yqiK	SYNONYMOUS_CODING	A/A	GCT/GCC
ZF-AID uninduced control	3205537	T	C	ttdB	NON_SYNONYMOUS_CODING	Y/H	TAC/CAC
ZF-AID uninduced control	3348360	G	A	elbB	NON_SYNONYMOUS_CODING	P/L	CCG/CTG
ZF-AID uninduced control	3364975	G	A	yhcF	NON_SYNONYMOUS_CODING	G/R	GGA/AGA
ZF-AID uninduced control	3381096	C	T	degS	NON_SYNONYMOUS_CODING	P/L	CCG/CTG
ZF-AID uninduced control	3718869	C	T	insJ	NON_SYNONYMOUS_CODING	P/L	CCC/CTC
ZF-AID uninduced control	3832857	T	A	yicJ	NON_SYNONYMOUS_CODING	T/S	ACG/TCG
ZF-AID uninduced control	3836116	T	C	setC	SYNONYMOUS_CODING	L/L	TTG/CTG
ZF-AID uninduced control	3922941	T	C	mnmG	NON_SYNONYMOUS_CODING	Q/R	CAG/CGG
ZF-AID uninduced control	3927272	T	C	viaA	NON_SYNONYMOUS_CODING	T/A	ACG/GCG
ZF-AID uninduced control	3937195	C	T	rbsR	STOP_GAINED	Q/*	CAA/TAA
ZF-AID uninduced control	3998878	C	T	yigE	NON_SYNONYMOUS_CODING	A/T	GCG/ACG
ZF-AID uninduced control	4100898	C	T	yiiM	SYNONYMOUS_CODING	G/G	GGC/GGT
ZF-AID uninduced control	4121764	A	G	cytR	NON_SYNONYMOUS_CODING	L/P	CTG/CCG
ZF-AID uninduced control	4418145	C	T	ulaA	NON_SYNONYMOUS_CODING	T/I	ACC/ATC
ZF-AID uninduced control	4452156	G	A	yjfF	NON_SYNONYMOUS_CODING	R/H	CGT/CAT
ZF-AID uninduced control	4619512	G	A	deoD	NON_SYNONYMOUS_CODING	V/I	GTA/ATA
#1 ZF-AID	56067	C	T	lptD	NON_SYNONYMOUS_CODING	G/D	GGT/GAT
#1 ZF-AID	70553	*	+G	araC	FRAME_SHIFT: araC.t01
#1 ZF-AID	106735	C	T	lpxC	NON_SYNONYMOUS_CODING	T/I	ACC/ATC
#1 ZF-AID	365270	A	G	lacZ	NON_SYNONYMOUS_CODING	V/A	GTC/GCC
#1 ZF-AID	378105	C	T	frmA	NON_SYNONYMOUS_CODING	G/S	GGT/AGT
#1 ZF-AID	404661	C	T	proC	NON_SYNONYMOUS_CODING	A/T	GCC/ACC
#1 ZF-AID	422035	C	T	malZ	SYNONYMOUS_CODING	S/S	AGC/AGT
#1 ZF-AID	448575	C	T	cyoB	NON_SYNONYMOUS_CODING	G/S	GGC/AGC
#1 ZF-AID	467185	C	T	cof	NON_SYNONYMOUS_CODING	P/S	CCG/TCG
#1 ZF-AID	717854	T	C	speF	SYNONYMOUS_CODING	Q/Q	CAA/CAG
#1 ZF-AID	784012	A	G	zitB	NON_SYNONYMOUS_CODING	L/P	CTG/CCG
#1 ZF-AID	788991	T	C	galK	NON_SYNONYMOUS_CODING	Y/C	TAT/TGT
#1 ZF-AID	883593	T	C	mdfA	NON_SYNONYMOUS_CODING	L/P	CTG/CCG
#1 ZF-AID	938005	T	C	rarA	SYNONYMOUS_CODING	H/H	CAT/CAC
#1 ZF-AID	1123701	T	C	mdtH	NON_SYNONYMOUS_CODING	I/M	ATA/ATG
#1 ZF-AID	1153122	T	C	pabC	SYNONYMOUS_CODING	I/I	ATT/ATC
#1 ZF-AID	1193744	A	G	rluE	NON_SYNONYMOUS_CODING	V/A	GTT/GCT
#1 ZF-AID	1343778	A	G	gmr	NON_SYNONYMOUS_CODING	L/P	CTG/CCG
#1 ZF-AID	1419675	*	+C	ydaU	FRAME_SHIFT: ydaU.t01
#1 ZF-AID	1456641	A	G	paaG	SYNONYMOUS_CODING	A/A	GCA/GCG
#1 ZF-AID	1524616	C	T	yncG	NON_SYNONYMOUS_CODING	R/C	CGT/TGT
#1 ZF-AID	1533272	C	T	yddE	NON_SYNONYMOUS_CODING	G/D	GGC/GAC
#1 ZF-AID	1554097	T	C	bdm	NON_SYNONYMOUS_CODING	T/A	ACG/GCG
#1 ZF-AID	1736636	G	A	purR	NON_SYNONYMOUS_CODING	A/T	GCT/ACT
#1 ZF-AID	1780399	C	G	ydiS	SYNONYMOUS_CODING	A/A	GCC/GCG
#1 ZF-AID	1780399	C	T	ydiS	SYNONYMOUS_CODING	A/A	GCC/GCT
#1 ZF-AID	1804804	C	T	pfkB	SYNONYMOUS_CODING	S/S	AGC/AGT
#1 ZF-AID	1851362	T	C	ydjE	SYNONYMOUS_CODING	E/E	GAA/GAG
#1 ZF-AID	1938447	C	T	yebA	NON_SYNONYMOUS_CODING	V/I	GTA/ATA
#1 ZF-AID	1960257	A	G	yecT	NON_SYNONYMOUS_CODING	T/A	ACC/GCC
#1 ZF-AID	1964745	T	C	cheZ	NON_SYNONYMOUS_CODING	D/G	GAC/GGC
#1 ZF-AID	1965984	G	A	cheB	NON_SYNONYMOUS_CODING	S/F	TCC/TTC
#1 ZF-AID	1978346	T	C	otsA	NON_SYNONYMOUS_CODING	M/V	ATG/GTG
#1 ZF-AID	2086928	C	T	yeeZ	SYNONYMOUS_CODING	T/T	ACG/ACA
#1 ZF-AID	2143053	C	T	yegE	SYNONYMOUS_CODING	S/S	AGC/AGT
#1 ZF-AID	2245740	A	G	lysP	NON_SYNONYMOUS_CODING	L/P	CTG/CCG
#1 ZF-AID	2302318	G	A	eco	NON_SYNONYMOUS_CODING	S/N	AGC/AAC
#1 ZF-AID	2346138	G	A	nrdB	NON_SYNONYMOUS_CODING	G/S	GGC/AGC
#1 ZF-AID	2412840	C	T	pta	SYNONYMOUS_CODING	I/I	ATC/ATT
#1 ZF-AID	2442317	G	A	yfcM	NON_SYNONYMOUS_CODING	R/C	CGT/TGT
#1 ZF-AID	2453526	T	C	yfcV	NON_SYNONYMOUS_CODING	D/G	GAC/GGC
#1 ZF-AID	2502238	G	A	fryA	SYNONYMOUS_CODING	S/S	AGC/AGT
#1 ZF-AID	2671405	G	A	yphA	NON_SYNONYMOUS_CODING	R/H	CGC/CAC
#1 ZF-AID	2774917	C	T	ypjJ	NON_SYNONYMOUS_CODING	R/C	CGC/TGC
#1 ZF-AID	2864593	C	T	rpoS	SYNONYMOUS_CODING	L/L	CTG/CTA
#1 ZF-AID	2935824	A	G	fucK	NON_SYNONYMOUS_CODING	D/G	GAC/GGC
#1 ZF-AID	2999402	G	A	xdhA	NON_SYNONYMOUS_CODING	A/T	GCT/ACT
#1 ZF-AID	3011572	G	A	yqeB	SYNONYMOUS_CODING	N/N	AAC/AAT
#1 ZF-AID	3028481	G	A	ygfT	NON_SYNONYMOUS_CODING	A/V	GCG/GTG
#1 ZF-AID	3052681	G	A	pepP	NON_SYNONYMOUS_CODING	A/V	GCG/GTG
#1 ZF-AID	3070724	C	T	epd	SYNONYMOUS_CODING	T/T	ACG/ACA
#1 ZF-AID	3072948	*	-A	yggD	FRAME_SHIFT: yggD.t01
#1 ZF-AID	3160596	T	C	ftsP	SYNONYMOUS_CODING	Q/Q	CAA/CAG
#1 ZF-AID	3177524	C	T	tolC	NON_SYNONYMOUS_CODING	A/V	GCT/GTT
#1 ZF-AID	3183654	C	T	ygiL	SYNONYMOUS_CODING	F/F	TTC/TTT
#1 ZF-AID	3191938	T	C	yqiK	SYNONYMOUS_CODING	A/A	GCT/GCC
#1 ZF-AID	3205537	T	C	ttdB	NON_SYNONYMOUS_CODING	Y/H	TAC/CAC
#1 ZF-AID	3299655	C	T	yhbU	NON_SYNONYMOUS_CODING	A/V	GCG/GTG
#1 ZF-AID	3342659	C	T	lptB	NON_SYNONYMOUS_CODING	R/C	CGT/TGT
#1 ZF-AID	3348360	G	A	elbB	NON_SYNONYMOUS_CODING	P/L	CCG/CTG
#1 ZF-AID	3364975	G	A	yhcF	NON_SYNONYMOUS_CODING	G/R	GGA/AGA
#1 ZF-AID	3381096	C	T	degS	NON_SYNONYMOUS_CODING	P/L	CCG/CTG
#1 ZF-AID	3439865	C	T	rpsK	NON_SYNONYMOUS_CODING	V/I	GTT/ATT
#1 ZF-AID	3696964	G	A	bcsG	NON_SYNONYMOUS_CODING	C/Y	TGT/TAT
#1 ZF-AID	3832857	T	A	yicJ	NON_SYNONYMOUS_CODING	T/S	ACG/TCG
#1 ZF-AID	3836116	T	C	setC	SYNONYMOUS_CODING	L/L	TTG/CTG
#1 ZF-AID	3922941	T	C	mnmG	NON_SYNONYMOUS_CODING	Q/R	CAG/CGG
#1 ZF-AID	3937195	C	T	rbsR	STOP_GAINED	Q/*	CAA/TAA
#1 ZF-AID	4116580	G	A	zapB	NON_SYNONYMOUS_CODING	V/I	GTA/ATA
#1 ZF-AID	4121764	A	G	cytR	NON_SYNONYMOUS_CODING	L/P	CTG/CCG
#1 ZF-AID	4391815	C	T	yjeS	SYNONYMOUS_CODING	T/T	ACG/ACA
#1 ZF-AID	4452156	G	A	yjfF	NON_SYNONYMOUS_CODING	R/H	CGT/CAT
#1 ZF-AID	4577002	G	A	mcrB	NON_SYNONYMOUS_CODING	S/F	TCC/TTC
#2 ZF-AID	70553	*	+G	araC	FRAME_SHIFT: araC.t01
#2 ZF-AID	232287	C	T	yafE	NON_SYNONYMOUS_CODING	S/F	TCT/TTT
#2 ZF-AID	307944	C	T	yagX	NON_SYNONYMOUS_CODING	E/K	GAA/AAA
#2 ZF-AID	365270	A	G	lacZ	NON_SYNONYMOUS_CODING	V/A	GTC/GCC
#2 ZF-AID	378105	C	T	frmA	NON_SYNONYMOUS_CODING	G/S	GGT/AGT
#2 ZF-AID	385313	G	A	tauA	SYNONYMOUS_CODING	V/V	GTG/GTA
#2 ZF-AID	404661	C	T	proC	NON_SYNONYMOUS_CODING	A/T	GCC/ACC
#2 ZF-AID	422035	C	T	malZ	SYNONYMOUS_CODING	S/S	AGC/AGT
#2 ZF-AID	448575	C	T	cyoB	NON_SYNONYMOUS_CODING	G/S	GGC/AGC
#2 ZF-AID	467185	C	T	cof	NON_SYNONYMOUS_CODING	P/S	CCG/TCG
#2 ZF-AID	717854	T	C	speF	SYNONYMOUS_CODING	Q/Q	CAA/CAG
#2 ZF-AID	784012	A	G	zitB	NON_SYNONYMOUS_CODING	L/P	CTG/CCG
#2 ZF-AID	785792	G	A	aroG	NON_SYNONYMOUS_CODING	E/K	GAG/AAG
#2 ZF-AID	788991	T	C	galK	NON_SYNONYMOUS_CODING	Y/C	TAT/TGT
#2 ZF-AID	790430	C	T	galE	SYNONYMOUS_CODING	P/P	CCG/CCA
#2 ZF-AID	883593	T	C	mdfA	NON_SYNONYMOUS_CODING	L/P	CTG/CCG
#2 ZF-AID	938005	T	C	rarA	SYNONYMOUS_CODING	H/H	CAT/CAC
#2 ZF-AID	1123701	T	C	mdtH	NON_SYNONYMOUS_CODING	I/M	ATA/ATG
#2 ZF-AID	1130816	C	T	flgC	SYNONYMOUS_CODING	N/N	AAC/AAT
#2 ZF-AID	1153122	T	C	pabC	SYNONYMOUS_CODING	I/I	ATT/ATC
#2 ZF-AID	1191729	A	G	hflD	SYNONYMOUS_CODING	S/S	AGT/AGC
#2 ZF-AID	1193744	A	G	rluE	NON_SYNONYMOUS_CODING	V/A	GTT/GCT
#2 ZF-AID	1336748	C	T	ribA	NON_SYNONYMOUS_CODING	R/H	CGC/CAC
#2 ZF-AID	1343778	A	G	gmr	NON_SYNONYMOUS_CODING	L/P	CTG/CCG
#2 ZF-AID	1456641	A	G	paaG	SYNONYMOUS_CODING	A/A	GCA/GCG
#2 ZF-AID	1524616	C	T	yncG	NON_SYNONYMOUS_CODING	R/C	CGT/TGT
#2 ZF-AID	1533272	C	T	yddE	NON_SYNONYMOUS_CODING	G/D	GGC/GAC
#2 ZF-AID	1554097	T	C	bdm	NON_SYNONYMOUS_CODING	T/A	ACG/GCG
#2 ZF-AID	1736636	G	A	purR	NON_SYNONYMOUS_CODING	A/T	GCT/ACT
#2 ZF-AID	1780399	C	T	ydiS	SYNONYMOUS_CODING	A/A	GCC/GCT
#2 ZF-AID	1804804	C	T	pfkB	SYNONYMOUS_CODING	S/S	AGC/AGT
#2 ZF-AID	1851362	T	C	ydjE	SYNONYMOUS_CODING	E/E	GAA/GAG
#2 ZF-AID	1956848	G	A	cutC	NON_SYNONYMOUS_CODING	S/L	TCA/TTA
#2 ZF-AID	1960257	A	G	yecT	NON_SYNONYMOUS_CODING	T/A	ACC/GCC
#2 ZF-AID	1964745	T	A	cheZ	NON_SYNONYMOUS_CODING	D/V	GAC/GTC
#2 ZF-AID	1964745	T	C	cheZ	NON_SYNONYMOUS_CODING	D/G	GAC/GGC
#2 ZF-AID	1965984	G	A	cheB	NON_SYNONYMOUS_CODING	S/F	TCC/TTC
#2 ZF-AID	1978346	T	C	otsA	NON_SYNONYMOUS_CODING	M/V	ATG/GTG
#2 ZF-AID	2123351	G	A	wcaI	SYNONYMOUS_CODING	Y/Y	TAC/TAT
#2 ZF-AID	2143053	C	T	yegE	SYNONYMOUS_CODING	S/S	AGC/AGT
#2 ZF-AID	2245740	A	G	lysP	NON_SYNONYMOUS_CODING	L/P	CTG/CCG
#2 ZF-AID	2346138	G	A	nrdB	NON_SYNONYMOUS_CODING	G/S	GGC/AGC
#2 ZF-AID	2453526	T	C	yfcV	NON_SYNONYMOUS_CODING	D/G	GAC/GGC
#2 ZF-AID	2582304	G	A	aegA	NON_SYNONYMOUS_CODING	A/V	GCG/GTG
#2 ZF-AID	2662934	C	T	yfhR	NON_SYNONYMOUS_CODING	R/C	CGT/TGT
#2 ZF-AID	2671405	G	A	yphA	NON_SYNONYMOUS_CODING	R/H	CGC/CAC
#2 ZF-AID	2822284	A	G	ygaD	NON_SYNONYMOUS_CODING	S/P	TCT/CCT
#2 ZF-AID	2864593	C	T	rpoS	SYNONYMOUS_CODING	L/L	CTG/CTA
#2 ZF-AID	2892191	G	A	ygcO	NON_SYNONYMOUS_CODING	R/H	CGC/CAC
#2 ZF-AID	2935824	A	G	fucK	NON_SYNONYMOUS_CODING	D/G	GAC/GGC
#2 ZF-AID	2999402	G	A	xdhA	NON_SYNONYMOUS_CODING	A/T	GCT/ACT
#2 ZF-AID	3109080	G	A	yghD	SYNONYMOUS_CODING	H/H	CAC/CAT
#2 ZF-AID	3160596	T	C	ftsP	SYNONYMOUS_CODING	Q/Q	CAA/CAG
#2 ZF-AID	3191938	T	C	yqiK	SYNONYMOUS_CODING	A/A	GCT/GCC
#2 ZF-AID	3205537	T	C	ttdB	NON_SYNONYMOUS_CODING	Y/H	TAC/CAC
#2 ZF-AID	3348360	G	A	elbB	NON_SYNONYMOUS_CODING	P/L	CCG/CTG
#2 ZF-AID	3364975	G	A	yhcF	NON_SYNONYMOUS_CODING	G/R	GGA/AGA
#2 ZF-AID	3381096	C	T	degS	NON_SYNONYMOUS_CODING	P/L	CCG/CTG
#2 ZF-AID	3534220	G	A	ompR	SYNONYMOUS_CODING	G/G	GGC/GGT
#2 ZF-AID	3589147	T	C	ugpB	NON_SYNONYMOUS_CODING	D/G	GAT/GGT
#2 ZF-AID	3832857	T	A	yicJ	NON_SYNONYMOUS_CODING	T/S	ACG/TCG
#2 ZF-AID	3836116	T	C	setC	SYNONYMOUS_CODING	L/L	TTG/CTG
#2 ZF-AID	3922941	T	C	mnmG	NON_SYNONYMOUS_CODING	Q/R	CAG/CGG
#2 ZF-AID	3937195	C	T	rbsR	STOP_GAINED	Q/*	CAA/TAA
#2 ZF-AID	3990115	A	G	cyaA	NON_SYNONYMOUS_CODING	T/A	ACG/GCG
#2 ZF-AID	4036736	C	T	rrlA	WITHIN_NON_CODING_GENE, NON_SYNONYMOUS_CODING	R/C	CGT/TGT
#2 ZF-AID	4121764	A	G	cytR	NON_SYNONYMOUS_CODING	L/P	CTG/CCG
#2 ZF-AID	4432306	G	A	ytfH	SYNONYMOUS_CODING	G/G	GGG/GGA
#2 ZF-AID	4452156	G	A	yjfF	NON_SYNONYMOUS_CODING	R/H	CGT/CAT
#2 ZF-AID	4617690	G	A	deoB	NON_SYNONYMOUS_CODING	R/H	CGC/CAC
#3 ZF-AID	70553	*	+G	araC	FRAME_SHIFT: araC.t01
#3 ZF-AID	365270	A	G	lacZ	NON_SYNONYMOUS_CODING	V/A	GTC/GCC
#3 ZF-AID	378105	C	T	frmA	NON_SYNONYMOUS_CODING	G/S	GGT/AGT
#3 ZF-AID	404661	C	T	proC	NON_SYNONYMOUS_CODING	A/T	GCC/ACC
#3 ZF-AID	422035	C	T	malZ	SYNONYMOUS_CODING	S/S	AGC/AGT
#3 ZF-AID	448575	C	T	cyoB	NON_SYNONYMOUS_CODING	G/S	GGC/AGC
#3 ZF-AID	467185	C	T	cof	NON_SYNONYMOUS_CODING	P/S	CCG/TCG
#3 ZF-AID	508255	G	A	copA	SYNONYMOUS_CODING	I/I	ATC/ATT
#3 ZF-AID	675218	C	T	ybeQ	NON_SYNONYMOUS_CODING	A/T	GCT/ACT
#3 ZF-AID	717854	T	C	speF	SYNONYMOUS_CODING	Q/Q	CAA/CAG
#3 ZF-AID	732292	A	T	rhsC	NON_SYNONYMOUS_CODING	T/S	ACA/TCA
#3 ZF-AID	732292	A	G	rhsC	NON_SYNONYMOUS_CODING	T/A	ACA/GCA
#3 ZF-AID	784012	A	G	zitB	NON_SYNONYMOUS_CODING	L/P	CTG/CCG
#3 ZF-AID	788991	T	C	galK	NON_SYNONYMOUS_CODING	Y/C	TAT/TGT
#3 ZF-AID	883593	T	C	mdfA	NON_SYNONYMOUS_CODING	L/P	CTG/CCG
#3 ZF-AID	934608	C	T	ftsK	NON_SYNONYMOUS_CODING	A/V	GCG/GTG
#3 ZF-AID	938005	T	C	rarA	SYNONYMOUS_CODING	H/H	CAT/CAC
#3 ZF-AID	1123701	T	C	mdtH	NON_SYNONYMOUS_CODING	I/M	ATA/ATG
#3 ZF-AID	1153122	T	C	pabC	SYNONYMOUS_CODING	I/I	ATT/ATC
#3 ZF-AID	1193744	A	G	rluE	NON_SYNONYMOUS_CODING	V/A	GTT/GCT
#3 ZF-AID	1301601	C	T	oppB	NON_SYNONYMOUS_CODING	P/S	CCT/TCT
#3 ZF-AID	1343778	A	G	gmr	NON_SYNONYMOUS_CODING	L/P	CTG/CCG
#3 ZF-AID	1456641	A	G	paaG	SYNONYMOUS_CODING	A/A	GCA/GCG
#3 ZF-AID	1524616	C	T	yncG	NON_SYNONYMOUS_CODING	R/C	CGT/TGT
#3 ZF-AID	1533272	C	T	yddE	NON_SYNONYMOUS_CODING	G/D	GGC/GAC
#3 ZF-AID	1554097	T	C	bdm	NON_SYNONYMOUS_CODING	T/A	ACG/GCG
#3 ZF-AID	1576723	C	T	yddA	NON_SYNONYMOUS_CODING	R/H	CGT/CAT
#3 ZF-AID	1736636	G	A	purR	NON_SYNONYMOUS_CODING	A/T	GCT/ACT
#3 ZF-AID	1780399	C	T	ydiS	SYNONYMOUS_CODING	A/A	GCC/GCT
#3 ZF-AID	1804804	C	T	pfkB	SYNONYMOUS_CODING	S/S	AGC/AGT
#3 ZF-AID	1836982	T	C	ynjD	NON_SYNONYMOUS_CODING	L/P	CTA/CCA
#3 ZF-AID	1851362	T	C	ydjE	SYNONYMOUS_CODING	E/E	GAA/GAG
#3 ZF-AID	1960257	A	G	yecT	NON_SYNONYMOUS_CODING	T/A	ACC/GCC
#3 ZF-AID	1964745	T	C	cheZ	NON_SYNONYMOUS_CODING	D/G	GAC/GGC
#3 ZF-AID	1965984	G	A	cheB	NON_SYNONYMOUS_CODING	S/F	TCC/TTC
#3 ZF-AID	1978346	T	C	otsA	NON_SYNONYMOUS_CODING	M/V	ATG/GTG
#3 ZF-AID	2101579	C	T	wbbK	NON_SYNONYMOUS_CODING	A/T	GCT/ACT
#3 ZF-AID	2143053	C	T	yegE	SYNONYMOUS_CODING	S/S	AGC/AGT
#3 ZF-AID	2231105	G	A	sanA	NON_SYNONYMOUS_CODING	R/H	CGC/CAC
#3 ZF-AID	2245740	A	G	lysP	NON_SYNONYMOUS_CODING	L/P	CTG/CCG
#3 ZF-AID	2346138	G	A	nrdB	NON_SYNONYMOUS_CODING	G/S	GGC/AGC
#3 ZF-AID	2453526	T	C	yfcV	NON_SYNONYMOUS_CODING	D/G	GAC/GGC
#3 ZF-AID	2622018	G	A	ppk	NON_SYNONYMOUS_CODING	R/H	CGT/CAT
#3 ZF-AID	2671405	G	A	yphA	NON_SYNONYMOUS_CODING	R/H	CGC/CAC
#3 ZF-AID	2808231	C	T	ygaZ	NON_SYNONYMOUS_CODING	S/F	TCT/TTT
#3 ZF-AID	2864593	C	T	rpoS	SYNONYMOUS_CODING	L/L	CTG/CTA
#3 ZF-AID	2935824	A	G	fucK	NON_SYNONYMOUS_CODING	D/G	GAC/GGC
#3 ZF-AID	2999402	G	A	xdhA	NON_SYNONYMOUS_CODING	A/T	GCT/ACT
#3 ZF-AID	3160596	T	G	ftsP	NON_SYNONYMOUS_CODING	Q/H	CAA/CAC
#3 ZF-AID	3160596	T	C	ftsP	SYNONYMOUS_CODING	Q/Q	CAA/CAG
#3 ZF-AID	3191938	T	C	yqiK	SYNONYMOUS_CODING	A/A	GCT/GCC
#3 ZF-AID	3205537	T	C	ttdB	NON_SYNONYMOUS_CODING	Y/H	TAC/CAC
#3 ZF-AID	3348360	G	A	elbB	NON_SYNONYMOUS_CODING	P/L	CCG/CTG
#3 ZF-AID	3364975	G	A	yhcF	NON_SYNONYMOUS_CODING	G/R	GGA/AGA
#3 ZF-AID	3381096	C	T	degS	NON_SYNONYMOUS_CODING	P/L	CCG/CTG
#3 ZF-AID	3832857	T	A	yicJ	NON_SYNONYMOUS_CODING	T/S	ACG/TCG
#3 ZF-AID	3836116	T	C	setC	SYNONYMOUS_CODING	L/L	TTG/CTG
#3 ZF-AID	3867170	G	A	yidR	NON_SYNONYMOUS_CODING	R/C	CGT/TGT
#3 ZF-AID	3922941	T	C	mnmG	NON_SYNONYMOUS_CODING	Q/R	CAG/CGG
#3 ZF-AID	3937195	C	T	rbsR	STOP_GAINED	Q/*	CAA/TAA
#3 ZF-AID	4121764	A	G	cytR	NON_SYNONYMOUS_CODING	L/P	CTG/CCG
#3 ZF-AID	4183289	A	G	rpoB	NON_SYNONYMOUS_CODING	D/G	GAC/GGC
#3 ZF-AID	4444302	C	G	ytfN	NON_SYNONYMOUS_CODING	A/G	GCC/GGC
#3 ZF-AID	4452156	G	A	yjfF	NON_SYNONYMOUS_CODING	R/H	CGT/CAT
TALE-AID uninduced control	12226	A	G	dnaK	NON_SYNONYMOUS_CODING	T/A	ACC/GCC
TALE-AID uninduced control	50885	T	C	apaH	NON_SYNONYMOUS_CODING	E/G	GAG/GGG
TALE-AID uninduced control	68916	A	G	araB	NON_SYNONYMOUS_CODING	L/P	CTG/CCG
TALE-AID uninduced control	285854	G	A	yagG	SYNONYMOUS_CODING	P/P	CCG/CCA
TALE-AID uninduced control	332958	A	G	yahB	NON_SYNONYMOUS_CODING	C/R	TGC/CGC
TALE-AID uninduced control	356659	C	T	codA	NON_SYNONYMOUS_CODING	A/V	GCC/GTC
TALE-AID uninduced control	365270	A	G	lacZ	NON_SYNONYMOUS_CODING	V/A	GTC/GCC
TALE-AID uninduced control	378105	C	T	frmA	NON_SYNONYMOUS_CODING	G/S	GGT/AGT
TALE-AID uninduced control	399380	G	A	ddlA	SYNONYMOUS_CODING	Y/Y	TAC/TAT
TALE-AID uninduced control	422035	C	T	malZ	SYNONYMOUS_CODING	S/S	AGC/AGT
TALE-AID uninduced control	448575	C	T	cyoB	NON_SYNONYMOUS_CODING	G/S	GGC/AGC
TALE-AID uninduced control	467185	C	T	cof	NON_SYNONYMOUS_CODING	P/S	CCG/TCG
TALE-AID uninduced control	473038	G	A	amtB	SYNONYMOUS_CODING	A/A	GCG/GCA
TALE-AID uninduced control	717854	T	C	speF	SYNONYMOUS_CODING	Q/Q	CAA/CAG
TALE-AID uninduced control	788991	T	C	galK	NON_SYNONYMOUS_CODING	Y/C	TAT/TGT
TALE-AID uninduced control	905873	G	A	ybjS	NON_SYNONYMOUS_CODING	A/V	GCA/GTA
TALE-AID uninduced control	938005	T	C	rarA	SYNONYMOUS_CODING	H/H	CAT/CAC
TALE-AID uninduced control	1001323	A	G	elfG	SYNONYMOUS_CODING	S/S	TCA/TCG
TALE-AID uninduced control	1040433	C	T	appA	SYNONYMOUS_CODING	N/N	AAC/AAT
TALE-AID uninduced control	1100153	C	T	csgG	STOP_GAINED	W/*	TGG/TAG
TALE-AID uninduced control	1123701	T	C	mdtH	NON_SYNONYMOUS_CODING	I/M	ATA/ATG
TALE-AID uninduced control	1128667	G	A	flgN	SYNONYMOUS_CODING	T/T	ACC/ACT
TALE-AID uninduced control	1193744	A	G	rluE	NON_SYNONYMOUS_CODING	V/A	GTT/GCT
TALE-AID uninduced control	1243557	A	G	ycgR	NON_SYNONYMOUS_CODING	V/A	GTG/GCG
TALE-AID uninduced control	1343778	A	G	gmr	NON_SYNONYMOUS_CODING	L/P	CTG/CCG
TALE-AID uninduced control	1456641	A	G	paaG	SYNONYMOUS_CODING	A/A	GCA/GCG
TALE-AID uninduced control	1524616	C	T	yncG	NON_SYNONYMOUS_CODING	R/C	CGT/TGT
TALE-AID uninduced control	1554097	T	C	bdm	NON_SYNONYMOUS_CODING	T/A	ACG/GCG
TALE-AID uninduced control	1736636	G	A	purR	NON_SYNONYMOUS_CODING	A/T	GCT/ACT
TALE-AID uninduced control	1780399	C	T	ydiS	SYNONYMOUS_CODING	A/A	GCC/GCT
TALE-AID uninduced control	1851362	T	C	ydjE	SYNONYMOUS_CODING	E/E	GAA/GAG
TALE-AID uninduced control	1873081	*	+C	yeaM	FRAME_SHIFT: yeaM.t01
TALE-AID uninduced control	1964745	T	C	cheZ	NON_SYNONYMOUS_CODING	D/G	GAC/GGC
TALE-AID uninduced control	1965984	G	A	cheB	NON_SYNONYMOUS_CODING	S/F	TCC/TTC
TALE-AID uninduced control	1978346	T	C	otsA	NON_SYNONYMOUS_CODING	M/V	ATG/GTG
TALE-AID uninduced control	2113508	G	A	wcaM	NON_SYNONYMOUS_CODING	T/M	ACG/ATG
TALE-AID uninduced control	2128702	C	T	wcaD	SYNONYMOUS_CODING	A/A	GCG/GCA
TALE-AID uninduced control	2171746	C	T	gatC	SYNONYMOUS_CODING	A/A	GCG/GCA
TALE-AID uninduced control	2219232	G	A	bglX	SYNONYMOUS_CODING	G/G	GGC/GGT
TALE-AID uninduced control	2223952	G	A	yohD	NON_SYNONYMOUS_CODING	V/M	GTG/ATG
TALE-AID uninduced control	2230201	G	A	cdd	STOP_GAINED	W/*	TGG/TGA
TALE-AID uninduced control	2245740	A	G	lysP	NON_SYNONYMOUS_CODING	L/P	CTG/CCG
TALE-AID uninduced control	2346138	G	A	nrdB	NON_SYNONYMOUS_CODING	G/S	GGC/AGC
TALE-AID uninduced control	2361930	G	A	yfaZ	NON_SYNONYMOUS_CODING	S/L	TCG/TTG
TALE-AID uninduced control	2495927	T	C	alaC	NON_SYNONYMOUS_CODING	S/G	AGT/GGT
TALE-AID uninduced control	2605131	G	A	hyfF	NON_SYNONYMOUS_CODING	A/T	GCT/ACT
TALE-AID uninduced control	2617495	T	C	uraA	NON_SYNONYMOUS_CODING	T/A	ACT/GCT
TALE-AID uninduced control	2671405	G	A	yphA	NON_SYNONYMOUS_CODING	R/H	CGC/CAC
TALE-AID uninduced control	2709692	T	C	nadB	SYNONYMOUS_CODING	S/S	AGT/AGC
TALE-AID uninduced control	2754285	C	T	intA	SYNONYMOUS_CODING	I/I	ATC/ATT
TALE-AID uninduced control	2823590	C	T	mltB	SYNONYMOUS_CODING	K/K	AAG/AAA
TALE-AID uninduced control	2935824	A	G	fucK	NON_SYNONYMOUS_CODING	D/G	GAC/GGC
TALE-AID uninduced control	2999402	G	T	xdhA	NON_SYNONYMOUS_CODING	A/S	GCT/TCT
TALE-AID uninduced control	2999402	G	A	xdhA	NON_SYNONYMOUS_CODING	A/T	GCT/ACT
TALE-AID uninduced control	3160596	T	C	ftsP	SYNONYMOUS_CODING	Q/Q	CAA/CAG
TALE-AID uninduced control	3191938	T	C	yqiK	SYNONYMOUS_CODING	A/A	GCT/GCC
TALE-AID uninduced control	3205537	T	C	ttdB	NON_SYNONYMOUS_CODING	Y/H	TAC/CAC
TALE-AID uninduced control	3286364	G	A	yraI	NON_SYNONYMOUS_CODING	D/N	GAT/AAT
TALE-AID uninduced control	3348360	G	A	elbB	NON_SYNONYMOUS_CODING	P/L	CCG/CTG
TALE-AID uninduced control	3364975	G	A	yhcF	NON_SYNONYMOUS_CODING	G/R	GGA/AGA
TALE-AID uninduced control	3439828	C	T	rpsK	NON_SYNONYMOUS_CODING	R/H	CGT/CAT
TALE-AID uninduced control	3832857	T	A	yicJ	NON_SYNONYMOUS_CODING	T/S	ACG/TCG
TALE-AID uninduced control	3836116	T	C	setC	SYNONYMOUS_CODING	L/L	TTG/CTG
TALE-AID uninduced control	3937195	C	T	rbsR	STOP_GAINED	Q/*	CAA/TAA
TALE-AID uninduced control	4041723	T	C	dsbA	NON_SYNONYMOUS_CODING	W/R	TGG/CGG
TALE-AID uninduced control	4087466	G	A	frvR	NON_SYNONYMOUS_CODING	T/I	ACA/ATA
TALE-AID uninduced control	4347664	A	G	dcuR	NON_SYNONYMOUS_CODING	Y/H	TAT/CAT
TALE-AID uninduced control	4351529	A	G	lysU	SYNONYMOUS_CODING	N/N	AAT/AAC
TALE-AID uninduced control	4562014	A	G	yjiL	SYNONYMOUS_CODING	H/H	CAT/CAC
#1 TALE-AID	12226	A	G	dnaK	NON_SYNONYMOUS_CODING	T/A	ACC/GCC
#1 TALE-AID	50885	T	C	apaH	NON_SYNONYMOUS_CODING	E/G	GAG/GGG
#1 TALE-AID	68916	A	G	araB	NON_SYNONYMOUS_CODING	L/P	CTG/CCG
#1 TALE-AID	158393	C	T	pcnB	NON_SYNONYMOUS_CODING	R/H	CGC/CAC
#1 TALE-AID	241467	C	T	fadE	NON_SYNONYMOUS_CODING	D/N	GAT/AAT
#1 TALE-AID	285854	G	A	yagG	SYNONYMOUS_CODING	P/P	CCG/CCA
#1 TALE-AID	365270	A	G	lacZ	NON_SYNONYMOUS_CODING	V/A	GTC/GCC
#1 TALE-AID	378105	C	T	frmA	NON_SYNONYMOUS_CODING	G/S	GGT/AGT
#1 TALE-AID	399380	G	A	ddlA	SYNONYMOUS_CODING	Y/Y	TAC/TAT
#1 TALE-AID	422035	C	T	malZ	SYNONYMOUS_CODING	S/S	AGC/AGT
#1 TALE-AID	448575	C	T	cyoB	NON_SYNONYMOUS_CODING	G/S	GGC/AGC
#1 TALE-AID	467185	C	T	cof	NON_SYNONYMOUS_CODING	P/S	CCG/TCG
#1 TALE-AID	513045	C	T	ybaT	NON_SYNONYMOUS_CODING	L/F	CTC/TTC
#1 TALE-AID	717854	T	C	speF	SYNONYMOUS_CODING	Q/Q	CAA/CAG
#1 TALE-AID	745407	C	T	nei	NON_SYNONYMOUS_CODING	P/S	CCG/TCG
#1 TALE-AID	751772	G	A	ybgD	SYNONYMOUS_CODING	L/L	CTG/TTG
#1 TALE-AID	788991	T	C	galK	NON_SYNONYMOUS_CODING	Y/C	TAT/TGT
#1 TALE-AID	832944	G	A	dinG	NON_SYNONYMOUS_CODING	E/K	GAA/AAA
#1 TALE-AID	883593	T	C	mdfA	NON_SYNONYMOUS_CODING	L/P	CTG/CCG
#1 TALE-AID	905873	G	A	ybjS	NON_SYNONYMOUS_CODING	A/V	GCA/GTA
#1 TALE-AID	920420	C	T	macB	NON_SYNONYMOUS_CODING	A/V	GCG/GTG
#1 TALE-AID	938005	T	C	rarA	SYNONYMOUS_CODING	H/H	CAT/CAC
#1 TALE-AID	1001323	A	G	elfG	SYNONYMOUS_CODING	S/S	TCA/TCG
#1 TALE-AID	1077776	C	T	putA	SYNONYMOUS_CODING	L/L	CTG/CTA
#1 TALE-AID	1123701	T	C	mdtH	NON_SYNONYMOUS_CODING	I/M	ATA/ATG
#1 TALE-AID	1193744	A	G	rluE	NON_SYNONYMOUS_CODING	V/A	GTT/GCT
#1 TALE-AID	1243557	A	G	ycgR	NON_SYNONYMOUS_CODING	V/A	GTG/GCG
#1 TALE-AID	1260873	C	T	prs	NON_SYNONYMOUS_CODING	A/T	GCC/ACC
#1 TALE-AID	1273109	C	T	ychO	NON_SYNONYMOUS_CODING	P/S	CCC/TCC
#1 TALE-AID	1343778	A	G	gmr	NON_SYNONYMOUS_CODING	L/P	CTG/CCG
#1 TALE-AID	1419675	*	+C	ydaU	FRAME_SHIFT: ydaU.t01
#1 TALE-AID	1456641	A	G	paaG	SYNONYMOUS_CODING	A/A	GCA/GCG
#1 TALE-AID	1524616	C	T	yncG	NON_SYNONYMOUS_CODING	R/C	CGT/TGT
#1 TALE-AID	1554097	T	C	bdm	NON_SYNONYMOUS_CODING	T/A	ACG/GCG
#1 TALE-AID	1639461	C	T	cspB	NON_SYNONYMOUS_CODING	D/N	GAT/AAT
#1 TALE-AID	1736636	G	A	purR	NON_SYNONYMOUS_CODING	A/T	GCT/ACT
#1 TALE-AID	1746193	G	A	ydhS	NON_SYNONYMOUS_CODING	V/I	GTT/ATT
#1 TALE-AID	1780399	C	T	ydiS	SYNONYMOUS_CODING	A/A	GCC/GCT
#1 TALE-AID	1851362	T	C	ydjE	SYNONYMOUS_CODING	E/E	GAA/GAG
#1 TALE-AID	1873081	*	+C	yeaM	FRAME_SHIFT: yeaM.t01
#1 TALE-AID	1901175	C	T	manY	NON_SYNONYMOUS_CODING	L/F	CTC/TTC
#1 TALE-AID	1964745	T	C	cheZ	NON_SYNONYMOUS_CODING	D/G	GAC/GGC
#1 TALE-AID	1965984	G	A	cheB	NON_SYNONYMOUS_CODING	S/F	TCC/TTC
#1 TALE-AID	1978346	T	C	otsA	NON_SYNONYMOUS_CODING	M/V	ATG/GTG
#1 TALE-AID	2113508	G	A	wcaM	NON_SYNONYMOUS_CODING	T/M	ACG/ATG
#1 TALE-AID	2128702	C	T	wcaD	SYNONYMOUS_CODING	A/A	GCG/GCA
#1 TALE-AID	2219232	G	A	bglX	SYNONYMOUS_CODING	G/G	GGC/GGT
#1 TALE-AID	2223952	G	A	yohD	NON_SYNONYMOUS_CODING	V/M	GTG/ATG
#1 TALE-AID	2245740	A	G	lysP	NON_SYNONYMOUS_CODING	L/P	CTG/CCG
#1 TALE-AID	2346138	G	A	nrdB	NON_SYNONYMOUS_CODING	G/S	GGC/AGC
#1 TALE-AID	2361930	G	A	yfaZ	NON_SYNONYMOUS_CODING	S/L	TCG/TTG
#1 TALE-AID	2605131	G	A	hyfF	NON_SYNONYMOUS_CODING	A/T	GCT/ACT
#1 TALE-AID	2617495	T	C	uraA	NON_SYNONYMOUS_CODING	T/A	ACT/GCT
#1 TALE-AID	2671405	G	A	yphA	NON_SYNONYMOUS_CODING	R/H	CGC/CAC
#1 TALE-AID	2754285	C	T	intA	SYNONYMOUS_CODING	I/I	ATC/ATT
#1 TALE-AID	2823590	C	T	mltB	SYNONYMOUS_CODING	K/K	AAG/AAA
#1 TALE-AID	2906617	C	T	pyrG	NON_SYNONYMOUS_CODING	V/I	GTA/ATA
#1 TALE-AID	2935824	A	G	fucK	NON_SYNONYMOUS_CODING	D/G	GAC/GGC
#1 TALE-AID	2999402	G	A	xdhA	NON_SYNONYMOUS_CODING	A/T	GCT/ACT
#1 TALE-AID	3160596	T	C	ftsP	SYNONYMOUS_CODING	Q/Q	CAA/CAG
#1 TALE-AID	3191938	T	C	yqiK	SYNONYMOUS_CODING	A/A	GCT/GCC
#1 TALE-AID	3205537	T	C	ttdB	NON_SYNONYMOUS_CODING	Y/H	TAC/CAC
#1 TALE-AID	3240369	G	A	uxaA	NON_SYNONYMOUS_CODING	T/I	ACC/ATC
#1 TALE-AID	3286364	G	A	yraI	NON_SYNONYMOUS_CODING	D/N	GAT/AAT
#1 TALE-AID	3293743	T	C	yraN	NON_SYNONYMOUS_CODING	F/L	TTC/CTC
#1 TALE-AID	3306679	C	T	nlpI	NON_SYNONYMOUS_CODING	A/T	GCA/ACA
#1 TALE-AID	3348360	G	A	elbB	NON_SYNONYMOUS_CODING	P/L	CCG/CTG
#1 TALE-AID	3364975	G	A	yhcF	NON_SYNONYMOUS_CODING	G/R	GGA/AGA
#1 TALE-AID	3439828	C	T	rpsK	NON_SYNONYMOUS_CODING	R/H	CGT/CAT
#1 TALE-AID	3697226	C	T	bcsG	SYNONYMOUS_CODING	G/G	GGC/GGT
#1 TALE-AID	3832857	T	A	yicJ	NON_SYNONYMOUS_CODING	T/S	ACG/TCG
#1 TALE-AID	3836116	T	C	setC	SYNONYMOUS_CODING	L/L	TTG/CTG
#1 TALE-AID	3937195	C	T	rbsR	STOP_GAINED	Q/*	CAA/TAA
#1 TALE-AID	3980668	G	A	leuT	WITHIN_NON_CODING_GENE, NON_SYNONYMOUS_CODING	V/I	GTT/ATT
#1 TALE-AID	4087466	G	A	frvR	NON_SYNONYMOUS_CODING	T/I	ACA/ATA
#1 TALE-AID	4262829	G	A	dnaB	NON_SYNONYMOUS_CODING	V/I	GTC/ATC
#1 TALE-AID	4347664	A	G	dcuR	NON_SYNONYMOUS_CODING	Y/H	TAT/CAT
#1 TALE-AID	4351529	A	G	lysU	SYNONYMOUS_CODING	N/N	AAT/AAC
#1 TALE-AID	4562014	A	G	yjiL	SYNONYMOUS_CODING	H/H	CAT/CAC
#1 TALE-AID	4618660	C	T	deoB	SYNONYMOUS_CODING	T/T	ACC/ACT
#2 TALE-AID	12226	A	G	dnaK	NON_SYNONYMOUS_CODING	T/A	ACC/GCC
#2 TALE-AID	50885	T	C	apaH	NON_SYNONYMOUS_CODING	E/G	GAG/GGG
#2 TALE-AID	68916	A	G	araB	NON_SYNONYMOUS_CODING	L/P	CTG/CCG
#2 TALE-AID	285854	G	A	yagG	SYNONYMOUS_CODING	P/P	CCG/CCA
#2 TALE-AID	365270	A	G	lacZ	NON_SYNONYMOUS_CODING	V/A	GTC/GCC
#2 TALE-AID	367992	A	G	mhpA	NON_SYNONYMOUS_CODING	Y/C	TAC/TGC
#2 TALE-AID	378105	C	T	frmA	NON_SYNONYMOUS_CODING	G/S	GGT/AGT
#2 TALE-AID	399380	G	A	ddlA	SYNONYMOUS_CODING	Y/Y	TAC/TAT
#2 TALE-AID	422035	C	T	malZ	SYNONYMOUS_CODING	S/S	AGC/AGT
#2 TALE-AID	448575	C	T	cyoB	NON_SYNONYMOUS_CODING	G/S	GGC/AGC
#2 TALE-AID	467185	C	T	cof	NON_SYNONYMOUS_CODING	P/S	CCG/TCG
#2 TALE-AID	611178	G	A	fepA	SYNONYMOUS_CODING	D/D	GAC/GAT
#2 TALE-AID	676528	A	G	ybeR	NON_SYNONYMOUS_CODING	M/V	ATG/GTG
#2 TALE-AID	717854	T	C	speF	SYNONYMOUS_CODING	Q/Q	CAA/CAG
#2 TALE-AID	718000	A	C	speF	NON_SYNONYMOUS_CODING	F/V	TTC/GTC
#2 TALE-AID	788991	T	C	galK	NON_SYNONYMOUS_CODING	Y/C	TAT/TGT
#2 TALE-AID	883593	T	C	mdfA	NON_SYNONYMOUS_CODING	L/P	CTG/CCG
#2 TALE-AID	905873	G	A	ybjS	NON_SYNONYMOUS_CODING	A/V	GCA/GTA
#2 TALE-AID	938005	T	C	rarA	SYNONYMOUS_CODING	H/H	CAT/CAC
#2 TALE-AID	1001323	A	G	elfG	SYNONYMOUS_CODING	S/S	TCA/TCG
#2 TALE-AID	1123701	T	C	mdtH	NON_SYNONYMOUS_CODING	I/M	ATA/ATG
#2 TALE-AID	1193744	A	G	rluE	NON_SYNONYMOUS_CODING	V/A	GTT/GCT
#2 TALE-AID	1243557	A	G	ycgR	NON_SYNONYMOUS_CODING	V/A	GTG/GCG
#2 TALE-AID	1343778	A	G	gmr	NON_SYNONYMOUS_CODING	L/P	CTG/CCG
#2 TALE-AID	1456641	A	G	paaG	SYNONYMOUS_CODING	A/A	GCA/GCG
#2 TALE-AID	1513326	G	A	ydcV	NON_SYNONYMOUS_CODING	V/I	GTA/ATA
#2 TALE-AID	1524616	C	T	yncG	NON_SYNONYMOUS_CODING	R/C	CGT/TGT
#2 TALE-AID	1554097	T	C	bdm	NON_SYNONYMOUS_CODING	T/A	ACG/GCG
#2 TALE-AID	1628846	G	A	ydfI	NON_SYNONYMOUS_CODING	A/V	GCA/GTA
#2 TALE-AID	1736636	G	A	purR	NON_SYNONYMOUS_CODING	A/T	GCT/ACT
#2 TALE-AID	1780399	C	T	ydiS	SYNONYMOUS_CODING	A/A	GCC/GCT
#2 TALE-AID	1851362	T	C	ydjE	SYNONYMOUS_CODING	E/E	GAA/GAG
#2 TALE-AID	1873081	*	+C	yeaM	FRAME_SHIFT: yeaM.t01
#2 TALE-AID	1964745	T	C	cheZ	NON_SYNONYMOUS_CODING	D/G	GAC/GGC
#2 TALE-AID	1965984	G	A	cheB	NON_SYNONYMOUS_CODING	S/F	TCC/TTC
#2 TALE-AID	1978346	T	C	otsA	NON_SYNONYMOUS_CODING	M/V	ATG/GTG
#2 TALE-AID	2113508	G	A	wcaM	NON_SYNONYMOUS_CODING	T/M	ACG/ATG
#2 TALE-AID	2128702	C	T	wcaD	SYNONYMOUS_CODING	A/A	GCG/GCA
#2 TALE-AID	2160529	G	A	mdtD	NON_SYNONYMOUS_CODING	A/T	GCC/ACC
#2 TALE-AID	2219232	G	A	bglX	SYNONYMOUS_CODING	G/G	GGC/GGT
#2 TALE-AID	2223952	G	A	yohD	NON_SYNONYMOUS_CODING	V/M	GTG/ATG
#2 TALE-AID	2245740	A	G	lysP	NON_SYNONYMOUS_CODING	L/P	CTG/CCG
#2 TALE-AID	2346138	G	A	nrdB	NON_SYNONYMOUS_CODING	G/S	GGC/AGC
#2 TALE-AID	2361930	G	A	yfaZ	NON_SYNONYMOUS_CODING	S/L	TCG/TTG
#2 TALE-AID	2605131	G	A	hyfF	NON_SYNONYMOUS_CODING	A/T	GCT/ACT
#2 TALE-AID	2617495	T	C	uraA	NON_SYNONYMOUS_CODING	T/A	ACT/GCT
#2 TALE-AID	2671405	G	A	yphA	NON_SYNONYMOUS_CODING	R/H	CGC/CAC
#2 TALE-AID	2753662	C	T	Exon_U00096_2753614_2753976	SYNONYMOUS_CODING	C/C	TGC/TGT
#2 TALE-AID	2754285	C	T	intA	SYNONYMOUS_CODING	I/I	ATC/ATT
#2 TALE-AID	2823590	C	T	mltB	SYNONYMOUS_CODING	K/K	AAG/AAA
#2 TALE-AID	2935824	A	G	fucK	NON_SYNONYMOUS_CODING	D/G	GAC/GGC
#2 TALE-AID	2965102	C	T	ptsP	NON_SYNONYMOUS_CODING	G/D	GGC/GAC
#2 TALE-AID	2999402	G	A	xdhA	NON_SYNONYMOUS_CODING	A/T	GCT/ACT
#2 TALE-AID	3160596	T	C	ftsP	SYNONYMOUS_CODING	Q/Q	CAA/CAG
#2 TALE-AID	3191938	T	C	yqiK	SYNONYMOUS_CODING	A/A	GCT/GCC
#2 TALE-AID	3205537	T	C	ttdB	NON_SYNONYMOUS_CODING	Y/H	TAC/CAC
#2 TALE-AID	3286364	G	A	yraI	NON_SYNONYMOUS_CODING	D/N	GAT/AAT
#2 TALE-AID	3293743	T	G	yraN	NON_SYNONYMOUS_CODING	F/V	TTC/GTC
#2 TALE-AID	3293743	T	C	yraN	NON_SYNONYMOUS_CODING	F/L	TTC/CTC
#2 TALE-AID	3348360	G	A	elbB	NON_SYNONYMOUS_CODING	P/L	CCG/CTG
#2 TALE-AID	3364975	G	A	yhcF	NON_SYNONYMOUS_CODING	G/R	GGA/AGA
#2 TALE-AID	3439828	C	T	rpsK	NON_SYNONYMOUS_CODING	R/H	CGT/CAT
#2 TALE-AID	3524786	G	A	yrfF	NON_SYNONYMOUS_CODING	G/D	GGC/GAC
#2 TALE-AID	3832857	T	A	yicJ	NON_SYNONYMOUS_CODING	T/S	ACG/TCG
#2 TALE-AID	3836116	T	C	setC	SYNONYMOUS_CODING	L/L	TTG/CTG
#2 TALE-AID	3937195	C	T	rbsR	STOP_GAINED	Q/*	CAA/TAA
#2 TALE-AID	3979812	C	T	yifK	SYNONYMOUS_CODING	S/S	AGC/AGT
#2 TALE-AID	4087466	G	A	frvR	NON_SYNONYMOUS_CODING	T/I	ACA/ATA
#2 TALE-AID	4347664	A	G	dcuR	NON_SYNONYMOUS_CODING	Y/H	TAT/CAT
#2 TALE-AID	4351529	A	G	lysU	SYNONYMOUS_CODING	N/N	AAT/AAC
#2 TALE-AID	4379673	C	T	frdA	SYNONYMOUS_CODING	P/P	CCG/CCA
#2 TALE-AID	4562014	A	G	yjiL	SYNONYMOUS_CODING	H/H	CAT/CAC
#3 TALE-AID	12226	A	G	dnaK	NON_SYNONYMOUS_CODING	T/A	ACC/GCC
#3 TALE-AID	50885	T	C	apaH	NON_SYNONYMOUS_CODING	E/G	GAG/GGG
#3 TALE-AID	68916	A	G	araB	NON_SYNONYMOUS_CODING	L/P	CTG/CCG
#3 TALE-AID	158393	C	T	pcnB	NON_SYNONYMOUS_CODING	R/H	CGC/CAC
#3 TALE-AID	241467	C	T	fadE	NON_SYNONYMOUS_CODING	D/N	GAT/AAT
#3 TALE-AID	285854	G	A	yagG	SYNONYMOUS_CODING	P/P	CCG/CCA
#3 TALE-AID	365270	A	G	lacZ	NON_SYNONYMOUS_CODING	V/A	GTC/GCC
#3 TALE-AID	378105	C	T	frmA	NON_SYNONYMOUS_CODING	G/S	GGT/AGT
#3 TALE-AID	399380	G	A	ddlA	SYNONYMOUS_CODING	Y/Y	TAC/TAT
#3 TALE-AID	422035	C	T	malZ	SYNONYMOUS_CODING	S/S	AGC/AGT
#3 TALE-AID	448575	C	T	cyoB	NON_SYNONYMOUS_CODING	G/S	GGC/AGC
#3 TALE-AID	467185	C	T	cof	NON_SYNONYMOUS_CODING	P/S	CCG/TCG
#3 TALE-AID	513045	C	T	ybaT	NON_SYNONYMOUS_CODING	L/F	CTC/TTC
#3 TALE-AID	717854	T	C	speF	SYNONYMOUS_CODING	Q/Q	CAA/CAG
#3 TALE-AID	745407	C	T	nei	NON_SYNONYMOUS_CODING	P/S	CCG/TCG
#3 TALE-AID	788991	T	C	galK	NON_SYNONYMOUS_CODING	Y/C	TAT/TGT
#3 TALE-AID	832944	G	A	dinG	NON_SYNONYMOUS_CODING	E/K	GAA/AAA
#3 TALE-AID	883593	T	C	mdfA	NON_SYNONYMOUS_CODING	L/P	CTG/CCG
#3 TALE-AID	905873	G	A	ybjS	NON_SYNONYMOUS_CODING	A/V	GCA/GTA
#3 TALE-AID	938005	T	C	rarA	SYNONYMOUS_CODING	H/H	CAT/CAC
#3 TALE-AID	1001323	A	G	elfG	SYNONYMOUS_CODING	S/S	TCA/TCG
#3 TALE-AID	1077776	C	T	putA	SYNONYMOUS_CODING	L/L	CTG/CTA
#3 TALE-AID	1123701	T	C	mdtH	NON_SYNONYMOUS_CODING	I/M	ATA/ATG
#3 TALE-AID	1193744	A	G	rluE	NON_SYNONYMOUS_CODING	V/A	GTT/GCT
#3 TALE-AID	1243557	A	G	ycgR	NON_SYNONYMOUS_CODING	V/A	GTG/GCG
#3 TALE-AID	1273109	C	T	ychO	NON_SYNONYMOUS_CODING	P/S	CCC/TCC
#3 TALE-AID	1343778	A	G	gmr	NON_SYNONYMOUS_CODING	L/P	CTG/CCG
#3 TALE-AID	1456641	A	G	paaG	SYNONYMOUS_CODING	A/A	GCA/GCG
#3 TALE-AID	1524616	C	T	yncG	NON_SYNONYMOUS_CODING	R/C	CGT/TGT
#3 TALE-AID	1554097	T	C	bdm	NON_SYNONYMOUS_CODING	T/A	ACG/GCG
#3 TALE-AID	1684329	T	C	fumC	NON_SYNONYMOUS_CODING	Q/R	CAG/CGG
#3 TALE-AID	1736636	G	A	purR	NON_SYNONYMOUS_CODING	A/T	GCT/ACT
#3 TALE-AID	1780399	C	T	ydiS	SYNONYMOUS_CODING	A/A	GCC/GCT
#3 TALE-AID	1851362	T	C	ydjE	SYNONYMOUS_CODING	E/E	GAA/GAG
#3 TALE-AID	1873081	*	+C	yeaM	FRAME_SHIFT: yeaM.t01
#3 TALE-AID	1901175	C	T	manY	NON_SYNONYMOUS_CODING	L/F	CTC/TTC
#3 TALE-AID	1964745	T	C	cheZ	NON_SYNONYMOUS_CODING	D/G	GAC/GGC
#3 TALE-AID	1965984	G	A	cheB	NON_SYNONYMOUS_CODING	S/F	TCC/TTC
#3 TALE-AID	1978346	T	C	otsA	NON_SYNONYMOUS_CODING	M/V	ATG/GTG
#3 TALE-AID	2113508	G	A	wcaM	NON_SYNONYMOUS_CODING	T/M	ACG/ATG
#3 TALE-AID	2128702	C	T	wcaD	SYNONYMOUS_CODING	A/A	GCG/GCA
#3 TALE-AID	2219232	G	A	bglX	SYNONYMOUS_CODING	G/G	GGC/GGT
#3 TALE-AID	2223952	G	T	yohD	NON_SYNONYMOUS_CODING	V/L	GTG/TTG
#3 TALE-AID	2223952	G	A	yohD	NON_SYNONYMOUS_CODING	V/M	GTG/ATG
#3 TALE-AID	2245740	A	G	lysP	NON_SYNONYMOUS_CODING	L/P	CTG/CCG
#3 TALE-AID	2289387	C	T	ccmH	NON_SYNONYMOUS_CODING	S/N	AGT/AAT
#3 TALE-AID	2346138	G	A	nrdB	NON_SYNONYMOUS_CODING	G/S	GGC/AGC
#3 TALE-AID	2361930	G	A	yfaZ	NON_SYNONYMOUS_CODING	S/L	TCG/TTG
#3 TALE-AID	2605131	G	A	hyfF	NON_SYNONYMOUS_CODING	A/T	GCT/ACT
#3 TALE-AID	2617495	T	C	uraA	NON_SYNONYMOUS_CODING	T/A	ACT/GCT
#3 TALE-AID	2671405	G	A	yphA	NON_SYNONYMOUS_CODING	R/H	CGC/CAC
#3 TALE-AID	2754285	C	T	intA	SYNONYMOUS_CODING	I/I	ATC/ATT
#3 TALE-AID	2823590	C	T	mltB	SYNONYMOUS_CODING	K/K	AAG/AAA
#3 TALE-AID	2935824	A	G	fucK	NON_SYNONYMOUS_CODING	D/G	GAC/GGC
#3 TALE-AID	2965102	C	T	ptsP	NON_SYNONYMOUS_CODING	G/D	GGC/GAC
#3 TALE-AID	2999402	G	A	xdhA	NON_SYNONYMOUS_CODING	A/T	GCT/ACT
#3 TALE-AID	3160596	T	C	ftsP	SYNONYMOUS_CODING	Q/Q	CAA/CAG
#3 TALE-AID	3191938	T	C	yqiK	SYNONYMOUS_CODING	A/A	GCT/GCC
#3 TALE-AID	3205537	T	C	ttdB	NON_SYNONYMOUS_CODING	Y/H	TAC/CAC
#3 TALE-AID	3240369	G	A	uxaA	NON_SYNONYMOUS_CODING	T/I	ACC/ATC
#3 TALE-AID	3286364	G	A	yraI	NON_SYNONYMOUS_CODING	D/N	GAT/AAT
#3 TALE-AID	3293743	T	C	yraN	NON_SYNONYMOUS_CODING	F/L	TTC/CTC
#3 TALE-AID	3348360	G	A	elbB	NON_SYNONYMOUS_CODING	P/L	CCG/CTG
#3 TALE-AID	3364975	G	A	yhcF	NON_SYNONYMOUS_CODING	G/R	GGA/AGA
#3 TALE-AID	3439828	C	T	rpsK	NON_SYNONYMOUS_CODING	R/H	CGT/CAT
#3 TALE-AID	3709977	G	A	yhjX	SYNONYMOUS_CODING	I/I	ATC/ATT
#3 TALE-AID	3737253	G	A	malS	SYNONYMOUS_CODING	E/E	GAG/GAA
#3 TALE-AID	3763985	G	A	rhsA	STOP_GAINED	W/*	TGG/TGA
#3 TALE-AID	3832857	T	A	yicJ	NON_SYNONYMOUS_CODING	T/S	ACG/TCG
#3 TALE-AID	3836116	T	C	setC	SYNONYMOUS_CODING	L/L	TTG/CTG
#3 TALE-AID	3937195	C	T	rbsR	STOP_GAINED	Q/*	CAA/TAA
#3 TALE-AID	3980668	G	A	leuT	WITHIN_NON_CODING_GENE, NON_SYNONYMOUS_CODING	V/I	GTT/ATT
#3 TALE-AID	4087466	G	A	frvR	NON_SYNONYMOUS_CODING	T/I	ACA/ATA
#3 TALE-AID	4262829	G	A	dnaB	NON_SYNONYMOUS_CODING	V/I	GTC/ATC
#3 TALE-AID	4347664	A	G	dcuR	NON_SYNONYMOUS_CODING	Y/H	TAT/CAT
#3 TALE-AID	4351529	A	G	lysU	SYNONYMOUS_CODING	N/N	AAT/AAC
#3 TALE-AID	4411535	G	A	yjfC	NON_SYNONYMOUS_CODING	R/H	CGC/CAC
#3 TALE-AID	4450407	C	T	ytfR	NON_SYNONYMOUS_CODING	R/C	CGC/TGC
#3 TALE-AID	4562014	A	G	yjiL	SYNONYMOUS_CODING	H/H	CAT/CAC
